# Supplementary material for: Principal Components Analysis Based Unsupervised Feature Extraction Applied to Gene Expression Analysis of Blood from Dengue Haemorrhagic Fever Patients
Source: Sci Rep. 2017 Mar 9;7:44016. doi: 10.1038/srep44016 (PMC5343617; doi:10.1038/srep44016)
Supplement: Supplementary File [file srep44016-s2.xls]

## Sheet: Sheet1
DAVID
Category	Term	Count	%	PValue	Genes	List Total	Pop Hits	Pop Total	Fold Enrichment	Bonferroni	Benjamini	FDR
GOTERM_BP_FAT	GO:0015671~oxygen transport	4	8.88889	4.07788e-06	HBG1, HBA2, HBG2, HBA1, HBB	35	13	13528	118.927	0.00144253	0.00144253	0.0055865
GOTERM_BP_FAT	GO:0006955~immune response	11	24.4444	4.79708e-06	OASL, TNFSF10, CCR1, IL1RN, OAS3, TNFRSF17, RSAD2, IFI44L, OAS1, FCGR3A, IFI35	35	690	13528	6.16182	0.00169673	0.000848725	0.00657175
GOTERM_BP_FAT	GO:0015669~gas transport	4	8.88889	1.15352e-05	HBG1, HBA2, HBG2, HBA1, HBB	35	18	13528	85.8921	0.00407515	0.00136023	0.0158019
GOTERM_BP_FAT	GO:0009615~response to virus	5	11.1111	0.000153516	ISG15, RSAD2, MX1, IFI35, STAT2	35	109	13528	17.73	0.0528984	0.0134953	0.210111
Category	Term	Count	%	PValue	Genes	List Total	Pop Hits	Pop Total	Fold Enrichment	Bonferroni	Benjamini	FDR
GOTERM_CC_FAT	GO:0005833~hemoglobin complex	4	8.88889	3.39522e-06	HBG1, HBA2, HBG2, HBA1, HBB	34	12	12782	125.314	0.000210482	0.000210482	0.00342623
Category	Term	Count	%	PValue	Genes	List Total	Pop Hits	Pop Total	Fold Enrichment	Bonferroni	Benjamini	FDR
GOTERM_MF_FAT	GO:0005344~oxygen transporter activity	4	8.88889	3.13501e-06	HBG1, HBA2, HBG2, HBA1, HBB	31	13	12983	128.864	0.000344792	0.000344792	0.00354196
GOTERM_MF_FAT	GO:0019825~oxygen binding	4	8.88889	0.000129093	HBG1, HBA2, HBG2, HBA1, HBB	31	43	12983	38.9587	0.0141008	0.00707543	0.145756
GOTERM_MF_FAT	GO:0005506~iron ion binding	6	13.3333	0.000636646	SLC25A37, RSAD2, HBG1, HBA2, HBG2, HBA1, HBB	31	308	12983	8.15857	0.0676559	0.0230806	0.716945

## Sheet: Sheet2
g:profiler
	P-values	number	Terms	Category	description	genes
	0.00159	9	GO:0043900	BP	regulation of multi-organism process	OAS1,OAS3,APOBEC3A,RSAD2,OASL,HERC5,MX1,STAT2,ISG15
	0.000925	7	GO:0043903	BP	regulation of symbiosis, encompassing mutualism through parasitism	OAS1,OAS3,APOBEC3A,RSAD2,OASL,MX1,ISG15
	0.000388	7	GO:0050792	BP	regulation of viral process	OAS1,OAS3,APOBEC3A,RSAD2,OASL,MX1,ISG15
	0.000249	7	GO:1903900	BP	regulation of viral life cycle	OAS1,OAS3,APOBEC3A,RSAD2,OASL,MX1,ISG15
	7.67e-05	7	GO:0043901	BP	negative regulation of multi-organism process	OAS1,OAS3,APOBEC3A,RSAD2,OASL,MX1,ISG15
	2.15e-06	7	GO:0019079	BP	viral genome replication	OAS1,OAS3,APOBEC3A,RSAD2,OASL,MX1,ISG15
	3.55e-07	7	GO:0045069	BP	regulation of viral genome replication	OAS1,OAS3,APOBEC3A,RSAD2,OASL,MX1,ISG15
	1.69e-06	7	GO:0048525	BP	negative regulation of viral process	OAS1,OAS3,APOBEC3A,RSAD2,OASL,MX1,ISG15
	1.31e-06	7	GO:1903901	BP	negative regulation of viral life cycle	OAS1,OAS3,APOBEC3A,RSAD2,OASL,MX1,ISG15
	1.65e-08	7	GO:0045071	BP	negative regulation of viral genome replication	OAS1,OAS3,APOBEC3A,RSAD2,OASL,MX1,ISG15
	1.18e-07	24	GO:0002376	BP	immune system process	CD38,TNFRSF17,IFI35,OAS1,FBXO7,OAS3,IFIT3,IFIT2,TNFSF10,ZBP1,APOBEC3A,RSAD2,OASL,IL1RN,IFI44L,HERC5,MX1,ALAS2,CXCR1,CCR1,IFI27,STAT2,ISG15,FCGR3A
	1.47e-05	13	GO:0002252	BP	immune effector process	OAS1,OAS3,IFIT3,IFIT2,APOBEC3A,RSAD2,OASL,IFI44L,HERC5,MX1,STAT2,ISG15,FCGR3A
	0.00274	34	GO:0050896	BP	response to stimulus	CD38,TNFRSF17,IFI35,STRADB,OAS1,ASCC2,OAS3,CDC20,IFIT3,IFIT2,TNFSF10,ZBP1,SDF2L1,APOBEC3A,RSAD2,OASL,ITM2C,IL1RN,IFI44L,HERC5,MX1,ALAS2,ADIPOR1,LY6E,CXCR1,CCR1,IFI27,STAT2,FPR1,ISG15,HBG2,FCGR3A,HBG1,HBB
	0.00275	24	GO:0042221	BP	response to chemical	CD38,TNFRSF17,IFI35,STRADB,OAS1,OAS3,IFIT3,IFIT2,ZBP1,SDF2L1,APOBEC3A,RSAD2,OASL,IL1RN,HERC5,MX1,ADIPOR1,CXCR1,CCR1,IFI27,STAT2,FPR1,ISG15,HBB
	0.000103	21	GO:0070887	BP	cellular response to chemical stimulus	TNFRSF17,IFI35,STRADB,OAS1,OAS3,IFIT3,IFIT2,ZBP1,SDF2L1,APOBEC3A,RSAD2,OASL,IL1RN,HERC5,MX1,ADIPOR1,CXCR1,CCR1,IFI27,STAT2,ISG15
	0.000269	21	GO:0010033	BP	response to organic substance	CD38,TNFRSF17,IFI35,STRADB,OAS1,OAS3,IFIT3,IFIT2,ZBP1,SDF2L1,RSAD2,OASL,IL1RN,HERC5,MX1,ADIPOR1,CXCR1,CCR1,IFI27,STAT2,ISG15
	3.36e-12	19	GO:0034097	BP	response to cytokine	CD38,TNFRSF17,IFI35,OAS1,OAS3,IFIT3,IFIT2,ZBP1,RSAD2,OASL,IL1RN,HERC5,MX1,ADIPOR1,CXCR1,CCR1,IFI27,STAT2,ISG15
	0.0178	3	GO:0035455	BP	response to interferon-alpha	OAS1,IFIT3,IFIT2
	2.3e-05	20	GO:0071310	BP	cellular response to organic substance	TNFRSF17,IFI35,STRADB,OAS1,OAS3,IFIT3,IFIT2,ZBP1,SDF2L1,RSAD2,OASL,IL1RN,HERC5,MX1,ADIPOR1,CXCR1,CCR1,IFI27,STAT2,ISG15
	6.81e-12	18	GO:0071345	BP	cellular response to cytokine stimulus	TNFRSF17,IFI35,OAS1,OAS3,IFIT3,IFIT2,ZBP1,RSAD2,OASL,IL1RN,HERC5,MX1,ADIPOR1,CXCR1,CCR1,IFI27,STAT2,ISG15
	0.00186	3	GO:0035457	BP	cellular response to interferon-alpha	OAS1,IFIT3,IFIT2
	0.000162	13	GO:0009607	BP	response to biotic stimulus	OAS1,OAS3,IFIT3,IFIT2,APOBEC3A,RSAD2,OASL,IL1RN,IFI44L,HERC5,MX1,STAT2,ISG15
	4.39e-06	27	GO:0006950	BP	response to stress	CD38,IFI35,STRADB,OAS1,ASCC2,OAS3,IFIT3,IFIT2,ZBP1,SDF2L1,APOBEC3A,RSAD2,OASL,IL1RN,IFI44L,HERC5,MX1,ALAS2,CXCR1,CCR1,IFI27,STAT2,ISG15,HBG2,FCGR3A,HBG1,HBB
	4.76e-06	19	GO:0006952	BP	defense response	IFI35,OAS1,OAS3,IFIT3,IFIT2,ZBP1,APOBEC3A,RSAD2,OASL,IL1RN,IFI44L,HERC5,MX1,CXCR1,CCR1,IFI27,STAT2,ISG15,FCGR3A
	1.44e-08	21	GO:0006955	BP	immune response	CD38,TNFRSF17,IFI35,OAS1,OAS3,IFIT3,IFIT2,TNFSF10,ZBP1,APOBEC3A,RSAD2,OASL,IL1RN,IFI44L,HERC5,MX1,CCR1,IFI27,STAT2,ISG15,FCGR3A
	1.46e-05	15	GO:0045087	BP	innate immune response	IFI35,OAS1,OAS3,IFIT3,IFIT2,ZBP1,APOBEC3A,RSAD2,OASL,HERC5,MX1,IFI27,STAT2,ISG15,FCGR3A
	6.84e-16	12	GO:0034340	BP	response to type I interferon	IFI35,OAS1,OAS3,IFIT3,IFIT2,ZBP1,RSAD2,OASL,MX1,IFI27,STAT2,ISG15
	5.07e-16	12	GO:0071357	BP	cellular response to type I interferon	IFI35,OAS1,OAS3,IFIT3,IFIT2,ZBP1,RSAD2,OASL,MX1,IFI27,STAT2,ISG15
	0.000102	13	GO:0043207	BP	response to external biotic stimulus	OAS1,OAS3,IFIT3,IFIT2,APOBEC3A,RSAD2,OASL,IL1RN,IFI44L,HERC5,MX1,STAT2,ISG15
	0.000102	13	GO:0051707	BP	response to other organism	OAS1,OAS3,IFIT3,IFIT2,APOBEC3A,RSAD2,OASL,IL1RN,IFI44L,HERC5,MX1,STAT2,ISG15
	4.81e-06	12	GO:0098542	BP	defense response to other organism	OAS1,OAS3,IFIT3,IFIT2,APOBEC3A,RSAD2,OASL,IFI44L,HERC5,MX1,STAT2,ISG15
	1.12e-07	12	GO:0009615	BP	response to virus	OAS1,OAS3,IFIT3,IFIT2,APOBEC3A,RSAD2,OASL,IFI44L,HERC5,MX1,STAT2,ISG15
	8.3e-09	12	GO:0051607	BP	defense response to virus	OAS1,OAS3,IFIT3,IFIT2,APOBEC3A,RSAD2,OASL,IFI44L,HERC5,MX1,STAT2,ISG15
	0.0117	27	GO:0007165	BP	signal transduction	CD38,TNFRSF17,IFI35,STRADB,OAS1,OAS3,CDC20,IFIT3,IFIT2,TNFSF10,ZBP1,SDF2L1,RSAD2,OASL,ITM2C,IL1RN,HERC5,MX1,ADIPOR1,LY6E,CXCR1,CCR1,IFI27,STAT2,FPR1,ISG15,FCGR3A
	3.47e-07	24	GO:0007166	BP	cell surface receptor signaling pathway	CD38,TNFRSF17,IFI35,STRADB,OAS1,OAS3,IFIT3,IFIT2,TNFSF10,ZBP1,RSAD2,OASL,ITM2C,IL1RN,HERC5,MX1,ADIPOR1,LY6E,CXCR1,CCR1,IFI27,STAT2,ISG15,FCGR3A
	1.69e-13	18	GO:0019221	BP	cytokine-mediated signaling pathway	TNFRSF17,IFI35,OAS1,OAS3,IFIT3,IFIT2,ZBP1,RSAD2,OASL,IL1RN,HERC5,MX1,ADIPOR1,CXCR1,CCR1,IFI27,STAT2,ISG15
	5.07e-16	12	GO:0060337	BP	type I interferon signaling pathway	IFI35,OAS1,OAS3,IFIT3,IFIT2,ZBP1,RSAD2,OASL,MX1,IFI27,STAT2,ISG15
	0.0211	3	GO:0015669	BP	gas transport	HBG2,HBG1,HBB
	0.00997	3	GO:0015671	BP	oxygen transport	HBG2,HBG1,HBB
	0.00484	3	GO:0005833	CC	hemoglobin complex	HBG2,HBG1,HBB
	0.036	19	GO:0005829	CC	cytosol	CD38,IFI35,STRADB,OAS1,FBXO7,OAS3,CDC20,IFIT3,IFIT2,ZBP1,OASL,HERC5,MX1,CCR1,STAT2,ISG15,HBG2,HBG1,HBB
	0.00798	3	GO:0005344	MF	oxygen transporter activity	HBG2,HBG1,HBB
	0.032	2	GO:0001730	MF	2'-5'-oligoadenylate synthetase activity	OAS1,OAS3
	4.6e-05	4	HP:0010472	hp	Abnormality of the heme biosynthetic pathway	ALAS2,HBG2,HBG1,HBB
	0.00382	3	HP:0011902	hp	Abnormal hemoglobin	HBG2,HBG1,HBB
	0.000212	3	HP:0011904	hp	Persistence of hemoglobin F	HBG2,HBG1,HBB
	0.0359	4	HP:0010972	hp	Anemia of inadequate production	ALAS2,HBG2,HBG1,HBB
	0.000203	4	HP:0001935	hp	Microcytic anemia	ALAS2,HBG2,HBG1,HBB
	0.000372	6	KEGG:05164	ke	Influenza A	OAS1,OAS3,TNFSF10,RSAD2,MX1,STAT2
	0.00177	5	KEGG:05162	ke	Measles	OAS1,OAS3,TNFSF10,MX1,STAT2
	1.58e-05	18	REAC:168256	re	Immune System	TNFRSF17,IFI35,OAS1,OAS3,CDC20,IFIT3,IFIT2,ZBP1,MKRN1,RSAD2,OASL,IL1RN,HERC5,MX1,IFI27,STAT2,ISG15,FCGR3A
	1.43e-07	14	REAC:1280215	re	Cytokine Signaling in Immune system	TNFRSF17,IFI35,OAS1,OAS3,IFIT3,IFIT2,RSAD2,OASL,IL1RN,HERC5,MX1,IFI27,STAT2,ISG15
	1.5e-10	12	REAC:913531	re	Interferon Signaling	IFI35,OAS1,OAS3,IFIT3,IFIT2,RSAD2,OASL,HERC5,MX1,IFI27,STAT2,ISG15
	3.42e-14	11	REAC:909733	re	Interferon alpha/beta signaling	IFI35,OAS1,OAS3,IFIT3,IFIT2,RSAD2,OASL,MX1,IFI27,STAT2,ISG15
	1.96e-05	17	TF:M00453_4	tf	Factor: IRF-7; motif: TNSGAAWNCGAAANTNNN; match class: 4	TNFRSF17,OAS3,IFIT3,IFIT2,TNFSF10,ZBP1,EPSTI1,RSAD2,OASL,IL1RN,IFI44L,HERC5,TMEM140,ALAS2,CXCR1,IFI27,ISG15
	9.16e-06	14	TF:M00453_3	tf	Factor: IRF-7; motif: TNSGAAWNCGAAANTNNN; match class: 3	OAS3,IFIT3,IFIT2,TNFSF10,ZBP1,EPSTI1,RSAD2,IL1RN,IFI44L,HERC5,TMEM140,CXCR1,IFI27,ISG15
	0.00111	7	TF:M00453_2	tf	Factor: IRF-7; motif: TNSGAAWNCGAAANTNNN; match class: 2	IFIT3,IFIT2,EPSTI1,RSAD2,HERC5,IFI27,ISG15
	0.0147	7	TF:M00972_4	tf	Factor: IRF; motif: RAAANTGAAAN; match class: 4	OAS3,IFIT3,IFIT2,TNFSF10,RSAD2,TMEM140,ISG15
	0.00764	7	TF:M00972_3	tf	Factor: IRF; motif: RAAANTGAAAN; match class: 3	OAS3,IFIT3,IFIT2,TNFSF10,RSAD2,TMEM140,ISG15

## Sheet: Sheet3
TargetMine
pathway
description	Benjamini	ID	genes
Interferon alpha/beta signaling	3.94461e-13	R-HSA-909733	IFI27	IFI35	IFIT2	IFIT3	ISG15	MX1	OAS1	OAS3	OASL	RSAD2	STAT2
Interferon Signaling	1e-09	R-HSA-913531	HERC5	IFI27	IFI35	IFIT2	IFIT3	ISG15	MX1	OAS1	OAS3	OASL	RSAD2	STAT2
Cytokine Signaling in Immune system	7e-07	R-HSA-1280215	HERC5	IFI27	IFI35	IFIT2	IFIT3	IL1RN	ISG15	MX1	OAS1	OAS3	OASL	RSAD2	STAT2	TNFRSF17
Immune System	4.67021e-05	R-HSA-168256	CDC20	FCGR3A	HERC5	IFI27	IFI35	IFIT2	IFIT3	IL1RN	ISG15	MKRN1	MX1	OAS1	OAS3	OASL	RSAD2	STAT2	TNFRSF17	ZBP1
Erythrocytes take up carbon dioxide and release oxygen	0.000962981	R-HSA-1237044	HBA1	HBA2	HBB
Erythrocytes take up oxygen and release carbon dioxide	0.000962981	R-HSA-1247673	HBA1	HBA2	HBB
O2/CO2 exchange in erythrocytes	0.000962981	R-HSA-1480926	HBA1	HBA2	HBB
Scavenging of heme from plasma	0.00219133	R-HSA-2168880	HBA1	HBA2	HBB
Malaria	0.00537866	hsa05144	GYPC	HBA1	HBA2	HBB
Influenza A	0.00549635	hsa05164	MX1	OAS1	OAS3	RSAD2	STAT2	TNFSF10
Measles	0.0171047	hsa05162	MX1	OAS1	OAS3	STAT2	TNFSF10
African trypanosomiasis	0.0377359	hsa05143	HBA1	HBA2	HBB
GO BP
response to type I interferon	2.69341e-12	GO:0034340	IFI27	IFI35	IFIT2	IFIT3	ISG15	MX1	OAS1	OAS3	OASL	RSAD2	STAT2
type I interferon signaling pathway	2.69341e-12	GO:0060337	IFI27	IFI35	IFIT2	IFIT3	ISG15	MX1	OAS1	OAS3	OASL	RSAD2	STAT2
cellular response to type I interferon	2.69341e-12	GO:0071357	IFI27	IFI35	IFIT2	IFIT3	ISG15	MX1	OAS1	OAS3	OASL	RSAD2	STAT2
cytokine-mediated signaling pathway	2.62388e-10	GO:0019221	ADIPOR1	CCR1	CXCR1	HERC5	IFI27	IFI35	IFIT2	IFIT3	IL1RN	ISG15	MX1	OAS1	OAS3	OASL	RSAD2	STAT2	TNFRSF17
cellular response to cytokine stimulus	1.72755e-09	GO:0071345	ADIPOR1	CCR1	CXCR1	HERC5	IFI27	IFI35	IFIT2	IFIT3	IL1RN	ISG15	MX1	OAS1	OAS3	OASL	RSAD2	STAT2	TNFRSF17
response to cytokine	6e-09	GO:0034097	ADIPOR1	CCR1	CXCR1	HERC5	IFI27	IFI35	IFIT2	IFIT3	IL1RN	ISG15	MX1	OAS1	OAS3	OASL	RSAD2	STAT2	TNFRSF17
negative regulation of viral genome replication	1.04238e-07	GO:0045071	APOBEC3A	ISG15	MX1	OAS1	OAS3	OASL	RSAD2
regulation of viral genome replication	1.33895e-06	GO:0045069	APOBEC3A	ISG15	MX1	OAS1	OAS3	OASL	RSAD2
response to stress	2.65869e-06	GO:0006950	ALAS2	APOBEC3A	ASCC2	CCR1	CXCR1	FCGR3A	HBA1	HBA2	HBB	HBG1	HBG2	HERC5	IFI27	IFI35	IFIT2	IFIT3	IL1RN	ISG15	MX1	OAS1	OAS3	OASL	RSAD2	SDF2L1	STAT2	STRADB	TXNDC5	ZBP1
response to virus	2.65869e-06	GO:0009615	APOBEC3A	HERC5	IFIT2	IFIT3	ISG15	MX1	OAS1	OAS3	OASL	RSAD2	STAT2
negative regulation of viral life cycle	4.69511e-06	GO:1903901	APOBEC3A	ISG15	MX1	OAS1	OAS3	OASL	RSAD2
viral genome replication	4.69518e-06	GO:0019079	APOBEC3A	ISG15	MX1	OAS1	OAS3	OASL	RSAD2
negative regulation of viral process	5.14077e-06	GO:0048525	APOBEC3A	ISG15	MX1	OAS1	OAS3	OASL	RSAD2
immune response	2.67266e-05	GO:0006955	APOBEC3A	CCR1	CD38	FCGR3A	HERC5	IFI27	IFI35	IFIT2	IFIT3	IL1RN	ISG15	MX1	OAS1	OAS3	OASL	RSAD2	STAT2	ZBP1
defense response to virus	2.67266e-05	GO:0051607	APOBEC3A	HERC5	IFIT2	IFIT3	ISG15	OAS1	OAS3	RSAD2	STAT2
cell surface receptor signaling pathway	4.49463e-05	GO:0007166	ADIPOR1	CCR1	CD38	CXCR1	FCGR3A	HERC5	IFI27	IFI35	IFIT2	IFIT3	IL1RN	ISG15	LY6E	MX1	OAS1	OAS3	OASL	RSAD2	STAT2	STRADB	TNFRSF17	TNFSF10
negative regulation of multi-organism process	4.50062e-05	GO:0043901	APOBEC3A	ISG15	MX1	OAS1	OAS3	OASL	RSAD2
innate immune response	5.93222e-05	GO:0045087	APOBEC3A	FCGR3A	HERC5	IFI27	IFI35	IFIT2	IFIT3	ISG15	MX1	OAS1	OAS3	OASL	RSAD2	STAT2	ZBP1
cellular response to organic substance	0.000189532	GO:0071310	ADIPOR1	CCR1	CXCR1	HERC5	IFI27	IFI35	IFIT2	IFIT3	IL1RN	ISG15	MX1	OAS1	OAS3	OASL	RSAD2	SDF2L1	STAT2	STRADB	TNFRSF17
immune system process	0.000287708	GO:0002376	ALAS2	APOBEC3A	CCR1	CD38	CXCR1	FCGR3A	HERC5	IFI27	IFI35	IFIT2	IFIT3	IL1RN	ISG15	MX1	OAS1	OAS3	OASL	RSAD2	STAT2	ZBP1
defense response	0.000324	GO:0006952	APOBEC3A	CXCR1	FCGR3A	HERC5	IFI27	IFI35	IFIT2	IFIT3	IL1RN	ISG15	MX1	OAS1	OAS3	OASL	RSAD2	STAT2	ZBP1
regulation of viral life cycle	0.000466167	GO:1903900	APOBEC3A	ISG15	MX1	OAS1	OAS3	OASL	RSAD2
oxygen transport	0.000500411	GO:0015671	HBA1	HBA2	HBB
response to external biotic stimulus	0.000602597	GO:0043207	APOBEC3A	HERC5	IFIT2	IFIT3	ISG15	MX1	OAS1	OAS3	OASL	RSAD2	STAT2
regulation of viral process	0.000602597	GO:0050792	APOBEC3A	ISG15	MX1	OAS1	OAS3	OASL	RSAD2
response to other organism	0.000602597	GO:0051707	APOBEC3A	HERC5	IFIT2	IFIT3	ISG15	MX1	OAS1	OAS3	OASL	RSAD2	STAT2
cellular response to chemical stimulus	0.000602597	GO:0070887	ADIPOR1	APOBEC3A	CCR1	CXCR1	HERC5	IFI27	IFI35	IFIT2	IFIT3	IL1RN	ISG15	MX1	OAS1	OAS3	OASL	RSAD2	SDF2L1	STAT2	STRADB	TNFRSF17
response to stimulus	0.000710045	GO:0050896	ADIPOR1	ALAS2	APOBEC3A	ASCC2	CCR1	CD38	CDC20	CXCR1	FCGR3A	FPR1	HBA1	HBA2	HBB	HBG1	HBG2	HERC5	IFI27	IFI35	IFIT2	IFIT3	IL1RN	ISG15	LY6E	MX1	OAS1	OAS3	OASL	RSAD2	SDF2L1	STAT2	STRADB	TNFRSF17	TNFSF10	TXNDC5	ZBP1
response to biotic stimulus	0.000725827	GO:0009607	APOBEC3A	HERC5	IFIT2	IFIT3	ISG15	MX1	OAS1	OAS3	OASL	RSAD2	STAT2
defense response to other organism	0.000725827	GO:0098542	APOBEC3A	HERC5	IFIT2	IFIT3	ISG15	OAS1	OAS3	RSAD2	STAT2
regulation of symbiosis/ encompassing mutualism through parasitism	0.000735269	GO:0043903	APOBEC3A	ISG15	MX1	OAS1	OAS3	OASL	RSAD2
response to chemical	0.000806386	GO:0042221	ADIPOR1	APOBEC3A	CCR1	CD38	CXCR1	HBA1	HBA2	HBB	HERC5	IFI27	IFI35	IFIT2	IFIT3	IL1RN	ISG15	MX1	OAS1	OAS3	OASL	RSAD2	SDF2L1	STAT2	STRADB	TNFRSF17
response to organic substance	0.00101276	GO:0010033	ADIPOR1	CCR1	CXCR1	HERC5	IFI27	IFI35	IFIT2	IFIT3	IL1RN	ISG15	MX1	OAS1	OAS3	OASL	RSAD2	SDF2L1	STAT2	STRADB	TNFRSF17
regulation of multi-organism process	0.00109825	GO:0043900	APOBEC3A	HERC5	ISG15	MX1	OAS1	OAS3	OASL	RSAD2	STAT2
gas transport	0.00112035	GO:0015669	HBA1	HBA2	HBB
immune effector process	0.00172248	GO:0002252	APOBEC3A	FCGR3A	HERC5	IFIT2	IFIT3	ISG15	OAS1	OAS3	RSAD2	STAT2
hydrogen peroxide catabolic process	0.00397631	GO:0042744	HBA1	HBA2	HBB
ISG15-protein conjugation	0.029416	GO:0032020	HERC5	ISG15
hydrogen peroxide metabolic process	0.029416	GO:0042743	HBA1	HBA2	HBB
viral life cycle	0.038512	GO:0019058	APOBEC3A	ISG15	MX1	OAS1	OAS3	OASL	RSAD2
GO CC
haptoglobin-hemoglobin complex	0.000133877	GO:0031838	HBA1	HBA2	HBB
hemoglobin complex	0.000167016	GO:0005833	HBA1	HBA2	HBB
endocytic vesicle lumen	0.0073938	GO:0071682	HBA1	HBA2	HBB
cytosol	0.0106352	GO:0005829	CCR1	CDC20	FBXO7	HBA1	HBA2	HBB	HBG1	HBG2	HERC5	IFI35	IFIT2	IFIT3	ISG15	MX1	OAS1	OAS3	OASL	STAT2	STRADB	ZBP1

## Sheet: Sheet4
Genes associated with probed selected by PCA based unsupervsed FE
Data set 1 (879 peobes)	Data set 2 (275 probes)		intersection of Data set 1 and 2	in vitro (59 probes, Warke et al.)
		NM_000032	FBXO7	APOBEC3A
NEXN	CYBA	NM_000101	MX1	BST2
GIMAP1	FTL	NM_000146	LY6E	ccl8
PRSS33	HBG2	NM_000184	IFI27	CXCL10
NLRC4	NCF1	NM_000265	TNFSF10	CXCL11
ABCC13	GP1BB	NM_000407	OAS1	CXCL13
ARL11	NCF2	NM_000433	CDC20	DDX58
SLC4A1	HBA2	NM_000517	GYPC	Ddx60
CLEC4D	HBB	NM_000518	PI3	EIF2AK2
TLR4	HBD	NM_000519	FCGR3A	GBP1
C3orf34	HBA1	NM_000558	HBA1	GCH1
PDZK1IP1	HBG1	NM_000559	HBA2	HERC5
TCP11L2	FCGR3A	NM_000569	HBG1	herc6
SESN3	TAP1	NM_000593	HBG2	IFI27
ALG14	CXCR1	NM_000634	IFI44L	IFI35
MANEA	SELL	NM_000655	IFIT3	IFI44
TK1	GUK1	NM_000858	CCR1	IFI44L
FBXO7	P4HB	NM_000918	FPR1	IFI6
SAR1B	PPIB	NM_000942	STAT2	IFIH1
SUV39H2	RPL3	NM_000967	ISG15	IFIT1
TYMS	RPL4	NM_000968	OASL	Ifit2
MAD2L1	RPL5	NM_000969	CD38	Ifit3
CASS4	RPL6	NM_000970	TNFRSF17	ifit5
PTGS2	RPL7A	NM_000972	CXCR1	Ifitm1
CLEC7A	RPL11	NM_000975	ZBP1	IL1RN
MS4A4A	RPL12	NM_000976	HBB	IL8
CDKN3	RPL13	NM_000977	IFI35	IRF7
XRN1	RPL23	NM_000978	MKRN1	ISG15
FLJ40330	RPL18	NM_000979	APOBEC3A	ISG20
ZNF366	RPL18A	NM_000980	ALAS2	LGALS3BP
MEX3C	RPL19	NM_000981	IL1RN	Ly6e
APOL6	RPL23A	NM_000984	RSAD2	mx1
ZNF230	RPL24	NM_000986	ASCC2	MX2
CYAT1	RPL27	NM_000988	IFIT2	OAS1
IGLV1-44	RPL30	NM_000989	ADIPOR1	OAS2
IGLV7-43	RPL27A	NM_000990	SLC25A37	Oas3
DDX60L	RPL29	NM_000992	OAS3	OASL
GBP6	RPL31	NM_000993	SDF2L1	psmb9
LOC731424	RPL32	NM_000994	TMEM140	RSAD2
MDFIC	RPL35A	NM_000996	FKBP11	SAMD9
BTG1	RPL37A	NM_000998	HERC5	SIGLEC1
LOC645984	RPL38	NM_000999	ITM2C	SP110
NFE4	RPL39	NM_001000	TXNDC5	STAT1
LOC151438	RPLP0	NM_001002	STRADB	tap1
LOC100289061	RPLP1	NM_001003	SLC25A39	TNFSF10
TRIM69	RPLP2	NM_001004	EPSTI1	Trim14
TROAP	RPS3	NM_001005		usp18
RNF103	RPS3A	NM_001006		Vcam1
MGAT4A	RPS4X	NM_001007		XAF1
HSP90B1	RPS5	NM_001009
GLUL	RPS6	NM_001010
CALU	RPS7	NM_001011
LAMC1	RPS8	NM_001012
LGALS3BP		NM_001013
CCND2	RPS9	NM_001013
ACTA2	RPS10	NM_001014
SERPING1	RPS12	NM_001016
PAICS	RPS16	NM_001020
CSDA	RPS17	NM_001021
SDC1	RPS19	NM_001022
TOP2A	RPS20	NM_001023
ARHGEF12	RPS21	NM_001024
UCHL1	RPS23	NM_001025
PHGDH	RPS24	NM_001026
JUN	RPS25	NM_001028
NME1	RPS27	NM_001030
ACSL3	RPS28	NM_001031
TPD52	ACTB	NM_001101
MYBL2	TNFRSF17	NM_001192
TUBG1	CD27	NM_001242
RNASE1	CDC20	NM_001255
MYOF	CLIC1	NM_001288
NET1	CCR1	NM_001295
IL13RA1	CRIP1	NM_001311
RRM2	EEF1A1	NM_001402
CKS1B	EEF1G	NM_001404
GSPT1	ENO1	NM_001428
PRDX4	IFIT2	NM_001547
MX1	IFIT3	NM_001549
BIRC5	AHR	NM_001621
MCM2	ALOX5AP	NM_001629
LY6E	ATP5B	NM_001686
GAS6	ATP5G3	NM_001689
BLVRB	ATP5O	NM_001697
SLC6A8	CD38	NM_001775
STT3A	ADGRE5	NM_001784
GBP1	CD52	NM_001803
FABP5	COX4I1	NM_001861
MXI1	COX6B1	NM_001863
TRAM2	TYMP	NM_001953
BAG1	EEF1D	NM_001960
IFI27	FAU	NM_001997
RXRA	FCN1	NM_002003
ZER1	FPR1	NM_002029
KIAA0101	IFI6	NM_002038
DHFR	GAPDH	NM_002046
HSPA13	GRN	NM_002087
FOXM1	H2AFZ	NM_002106
HSPA1A	H3F3A	NM_002107
HSPA1B	HLA-C	NM_002117
AK1	IRF1	NM_002198
TNFSF10	ISG20	NM_002201
CCNB2	RPSA	NM_002295
AKAP2	LGALS1	NM_002305
PALM2-AKAP2	LY6E	NM_002346
OAS1	LYN	NM_002350
CDC20	MIF	NM_002415
ATP6V1C1	MNDA	NM_002432
GYPC	MX1	NM_002462
C1QB	MX2	NM_002463
UBE2C	NDUFS8	NM_002496
FH	PABPC1	NM_002568
C2	PF4	NM_002619
CAV1	PI3	NM_002638
FECH	PSAP	NM_002778
SPAG5	PSMA7	NM_002792
IFIT1	PSMB3	NM_002795
CDK1	PSMB6	NM_002798
NPRL3	PSME2	NM_002818
CCNA2	RPN2	NM_002951
MET	RPS2	NM_002952
PTTG1	RPS27A	NM_002954
GGH	S100A8	NM_002964
IFIT5	S100A9	NM_002965
TRIM38	SAT1	NM_002970
COBLL1	CCL5	NM_002985
TMOD1	SRM	NM_003132
PI3	SRP14	NM_003134
HIBCH	SSR2	NM_003145
HMGB3	TPT1	NM_003295
BUB1B	VASP	NM_003370
DLGAP5	ZNF91	NM_003430
PDIA5	HIST2H2AA3	NM_003516
THBD	HIST2H2AC	NM_003517
MPO	HIST1H4C	NM_003542
CDC6	TAGLN2	NM_003564
FCGR3A	IFITM1	NM_003641
FCGR3B	YBX3	NM_003651
HBA1	RNASET2	NM_003730
HBA2	TNFSF10	NM_003810
ZWINT	NAPA	NM_003827
TRIP13	COX8A	NM_004074
AURKA	FCER1G	NM_004106
CDC45	NINJ1	NM_004148
FOXO3	OAZ1	NM_004152
FOXO3	WARS	NM_004184
FOXO3B	COX6A1	NM_004373
TUBB2A	NDUFB4	NM_004547
RAD51AP1	NDUFS6	NM_004553
NDC80	SNRPD2	NM_004597
CKS2	LITAF	NM_004862
GMPR	PFN1	NM_005022
SMC2	XBP1	NM_005080
GTSE1	ISG15	NM_005101
HBG1	SCO2	NM_005138
HBG2	ATP5G1	NM_005175
SLC2A5	CEBPD	NM_005195
IFI44L	HINT1	NM_005340
KIF11	STAT2	NM_005419
SNCA	HLA-B	NM_005514
CXCL1	HLA-E	NM_005516
EPB49	IFI27	NM_005532
CXCL10	IFI35	NM_005533
EXO1	RPS14	NM_005617
NR4A2	S100A11	NM_005620
NEK2	S100A12	NM_005621
CDC25A	MT2A	NM_005953
KIF23	MANF	NM_006010
IFIT3	GNB2L1	NM_006098
FEN1	OAS3	NM_006187
TRIM21	PSME1	NM_006263
ESPL1	SSR4	NM_006280
TTK	IFI30	NM_006332
MELK	IFITM2	NM_006435
GLDC	MYL12A	NM_006471
MLH3	TXNIP	NM_006472
NAIP	VAMP5	NM_006634
PLK4	IFI44L	NM_006820
CENPA	LILRA6	NM_006864
OAS2	LILRB3	NM_006864
DOCK4	ATP5E	NM_006886
HAGH	RPL10A	NM_007104
RAD51	RPL35	NM_007209
CCNE2	GABARAP	NM_007278
CENPE	FBXO7	NM_012179
IL1B	RPL13A	NM_012423
ORC1L	TIMM10	NM_012456
CCR1	MKRN1	NM_013446
FGF13	TRAM1	NM_014294
FPR1	SLC7A11	NM_014331
FPGT	UQCRQ	NM_014402
STAT2	BRI3	NM_015379
GPR109B	GLTSCR2	NM_015710
IL1RAP	FAM65B	NM_015864
POU2AF1	CUTA	NM_015921
KMO	NDUFA13	NM_015965
STIL	ADIPOR1	NM_015999
ANK1	SLC25A39	NM_016016
CHEK1	CHCHD2	NM_016139
IL1R2	HN1	NM_016185
ISG15	HERC5	NM_016323
LAMP3	MSRB1	NM_016332
PIP4K2A	MZB1	NM_016459
OASL	SHISA5	NM_016479
CD38	FKBP11	NM_016594
SLC14A1	SLC25A37	NM_016612
KRT1	PLAC8	NM_016619
KCNN3	GYPC	NM_016815
POLE2	OAS1	NM_016816
CREB5	NAGK	NM_017567
CA1	TMEM140	NM_018295
CASP1	PRR13	NM_018457
TNFAIP6	STRADB	NM_018571
HCP5	UBB	NM_018955
GINS1	MYDGF	NM_019107
RNASE2	UBC	NM_021009
XAF1	IFITM3	NM_021034
RUNDC3A	NDUFV2	NM_021074
TNFRSF10C	TMSB10	NM_021103
NRG1	RPL41	NM_021104
KIF14	LILRA5	NM_021250
FOLR3	SDF2L1	NM_022044
KIAA0125	XPNPEP3	NM_022098
LAG3	MMP25	NM_022468
AIM2	RPS18	NM_022551
CEACAM1	SMAP2	NM_022733
P2RY14	ZBP1	NM_030776
TNFRSF17	TXNDC5	NM_030810
HBZ	ITM2C	NM_030926
TFEC	ASCC2	NM_032204
KCNJ2	EPSTI1	NM_033255
CCR2	RPL36	NM_033643
HIST2H4A	MYL6	NM_079423
HIST2H4B	HIST1H2BK	NM_080593
CXCR1	RSAD2	NM_080657
HMMR	ROMO1	NM_080748
MMP8	STAT1	NM_139266
GK	JCHAIN	NM_144646
CASP5	SLFN13	NM_144682
CENPF	APOBEC3A	NM_145699
CEACAM3	RSU1	NM_152724
SIK1	KBTBD6	NM_152903
ZBP1	CSF3R	NM_172313
ANP32E	FAM98B	NM_173611
PTPRO	IL1RN	NM_173842
HIST1H4H	C1orf162	NM_174896
IRF7	PRDX1	NM_181697
HP	TYROBP	NM_198125
HPR	OASL	NM_198213
RNF10
PDIA4
DUSP6
SEPHS1
PINK1
CADM1
NCOA3
HBB
IRS2
STX3
CDC42EP3
UAP1
ANXA3
CHI3L1
KIF2C
IFI35
DUSP5
AURKB
IGF1
RGL1
CES1
PML
BUB1
CDKN2A
RIN2
TMPO
UCK2
MKRN1
RAD51C
CDC42EP2
TSPAN5
SPC25
C3AR1
HIST1H2BD
NR4A3
IDO1
TPX2
TSHR
MYL4
KCNJ15
PMP22
PLA2G4A
CXCL11
TLR5
FZD2
ERAP1
DEFB1
KLF1
B9D1
SIGLEC9
SEPT4
EPB42
FPR2
APOBEC3A
HESX1
IGH@
IGHG1
IGHM
IGHV4-31
LOC100290146
ALAS2
IGHA1
IGHA2
IGHG3
IGHV4-31
IGHD
IGHG4
IGHV3-23
LOC100290146
LOC100290528
LOC100126583
LOC652128
IGHG1
LOC100133862
LOC100290320
LOC100291190
IGK@
IGKC
IGKV3D-15
IGKV3-20
LOC100291682
IGHA1
IGHV1-69
LOC100290375
IGLJ3
IGHG2
IGKV3-20
MKI67
C18orf10
MCM4
SDC2
SEL1L3
BCL2L1
FAM98A
MYO1D
GART
METTL13
MICAL2
CDC34
WDFY3
IL1RN
SAMD4A
SEC24A
NCAPH
FANCI
LOC730101
CDKN1C
APITD1
F2RL1
CASP4
OIP5
RSAD2
CCL8
IFI44
LARP4
NOV
SELENBP1
HLX
HIST1H2AD
HIST1H3D
FCGR1B
ZNF200
CCNB1
IGKC
MSR1
IGKV4-1
IGHD
LOC100290059
LOC100292999
CXCL5
IGLV6-57
TRIM58
DENND5B
LOC100291464
IGLC1
IGLL5
IGLV3-16
IGLV3-25
PIGC
SPATS2L
ASCC2
DMXL2
IGLV4-60
LOC653562
SLC6A10P
SLC6A8
IGHM
LOC652494
IGKV1D-13
WDHD1
GK
GK3P
IGLV3-19
LOC652493
LOC100290557
IGLV1-44
LOC100290557
C19orf10
IGHM
LOC100290293
IGL@
LOC652493
LOC652694
CCL2
TAL1
FCGR1A
FCGR1C
IGLV2-23
LOC100293440
LOC100293440
LOC652493
IGLV2-23
LOC100290036
LOC100130100
LOC100287723
IFIT2
SKA1
ADIPOR1
SYNCRIP
CYBRD1
KIAA0319L
PRC1
NUSAP1
TMEM48
SLC25A37
SPATS2
GMNN
KIF4A
OAS3
CEP55
DTL
PLEK2
NCAPG
SDF2L1
GINS3
HJURP
CENPM
KIF20A
DCPS
ATAD2
C15orf29
IGF2BP2
TNS1
TESC
FBXO5
MLF1IP
DDX58
KRT23
TMEM140
DSCC1
FKBP11
PBK
IFIH1
USP18
TIPIN
KIF15
HERC6
TREM1
SHCBP1
SIGLEC1
KCTD14
EAF2
CENPN
RTP4
SAMD9
DHRS9
MBNL3
HERC5
CLEC5A
FAM70A
ASPM
HRASLS
E2F8
SIGLEC5
P2RY13
TLR7
MAK
PARP11
FLJ10357
MCM10
UBXN6
HBQ1
TLR8
C1orf25
ITM2C
HRASLS2
OSBP2
MUTED
TXNDC5
KIF18A
MGC29506
GPRC5D
CTLA4
FFAR2
CDCA3
CDCA8
GINS2
BHLHE41
ETV7
C19orf22
MARCH8
KIF18B
RACGAP1
SEC61A1
SRPRB
ANLN
SPCS3
SLAMF7
OBFC2A
DEPDC1
PSAT1
ANKH
PARP9
UBE2T
STRADB
TCF19
SEC11C
NUF2
TMEM60
GBP3
HELLS
TNFAIP8L2
TMEM133
ITLN1
TRIM6
C19orf33
SLC25A39
SNX5
HEMGN
MND1
GPR84
CNTNAP3
CD274
TTC25
LOC96610
FCRL5
CARD6
AIFM2
MALAT1
C20orf108
CDCA5
DCAF12
YIPF5
SIPA1L2
C1QC
HNRPLL
UHRF1
KLHDC8B
JAZF1
FAM72A
FAM72B
FAM72C
MRVI1
ELL2
KIAA1324
CAMK1D
LOC283070
HINT3
SAMD9L
CDCA2
DSC2
RFX2
CENPW
DEPDC1B
METTL7B
ALPK1
EPSTI1
KCNE3
CUL4A
FLJ39051
C12orf48
FGD4
E2F7
FAM54A
ATG4C
CTR9
CASC5
GGTA1
KLHL14
ATF7IP2
LOC643072
CNIH4
BATF2
LRG1
GPR146
MXD1
CDT1
DIAPH3
CMKLR1
RNASEL
DERL3
ZNF438
C12orf39
CMTM2
ARHGAP42
RC3H2
SGOL2
SLC38A10
PKHD1L1
RNF182
ALDH1L2
LOC100130725
FBXO6
ERMN
RNF213
C19orf77
LOC203274
ZNF684
C14orf145
OR52K3P
GRIN3A
EFCAB2
CYAT1
NCRNA00203
CACNG8
IGLV1-44
THBS1
CHAC2
GBP4
GALM
GIMAP8
ASPRV1
PRDM5
LIPA
KLHDC7B
FAM200B
LOC729839
SLC26A8
SLC16A14
PPOX
ZNF818P
ANKRD22
CR1L
KLC3
LIN7A
NPL
OR2W3
BOD1L
LOC100289246
VWCE
TRAFD1
LOC100289612
SLC24A4
CNTNAP3B
MRC2
HEY1

## Sheet: Sheet5
COEXPRESSDB
#nodes (Gene, Symbol, Function)
10379	IRF9	interferon regulatory factor 9
10488	CREB3	cAMP responsive element binding protein 3
10964	IFI44L	interferon-induced protein 44-like
11065	UBE2C	ubiquitin-conjugating enzyme E2C
11274	USP18	ubiquitin specific peptidase 18
1230	CCR1	chemokine (C-C motif) receptor 1
129607	CMPK2	cytidine monophosphate (UMP-CMP) kinase 2, mitochondrial
148932	MOB3C	MOB kinase activator 3C
1629	DBT	dihydrolipoamide branched chain transacylase E2
2038	EPB42	erythrocyte membrane protein band 4.2
212	ALAS2	5'-aminolevulinate synthase 2
23028	KDM1A	lysine (K)-specific demethylase 1A
2357	FPR1	formyl peptide receptor 1
23608	MKRN1	makorin ring finger protein 1
23753	SDF2L1	stromal cell-derived factor 2-like 1
24138	IFIT5	interferon-induced protein with tetratricopeptide repeats 5
2537	IFI6	interferon, alpha-inducible protein 6
25793	FBXO7	F-box protein 7
26354	GNL3	guanine nucleotide binding protein-like 3 (nucleolar)
26986	PABPC1	poly(A) binding protein, cytoplasmic 1
27074	LAMP3	lysosomal-associated membrane protein 3
27102	EIF2AK1	eukaryotic translation initiation factor 2-alpha kinase 1
2771	GNAI2	guanine nucleotide binding protein (G protein), alpha inhibiting activity polypeptide 2
2995	GYPC	glycophorin C (Gerbich blood group)
3014	H2AFX	H2A histone family, member X
3043	HBB	hemoglobin, beta
3045	HBD	hemoglobin, delta
3178	HNRNPA1	heterogeneous nuclear ribonucleoprotein A1
3181	HNRNPA2B1	heterogeneous nuclear ribonucleoprotein A2/B1
3182	HNRNPAB	heterogeneous nuclear ribonucleoprotein A/B
3184	HNRNPD	heterogeneous nuclear ribonucleoprotein D (AU-rich element RNA binding protein 1, 37kDa)
3429	IFI27	interferon, alpha-inducible protein 27
3430	IFI35	interferon-induced protein 35
3433	IFIT2	interferon-induced protein with tetratricopeptide repeats 2
3434	IFIT1	interferon-induced protein with tetratricopeptide repeats 1
3437	IFIT3	interferon-induced protein with tetratricopeptide repeats 3
3557	IL1RN	interleukin 1 receptor antagonist
3577	CXCR1	chemokine (C-X-C motif) receptor 1
3609	ILF3	interleukin enhancer binding factor 3, 90kDa
366	AQP9	aquaporin 9
3665	IRF7	interferon regulatory factor 7
3716	JAK1	Janus kinase 1
3959	LGALS3BP	lectin, galactoside-binding, soluble, 3 binding protein
4061	LY6E	lymphocyte antigen 6 complex, locus E
4343	MOV10	Mov10 RISC complex RNA helicase
4599	MX1	MX dynamin-like GTPase 1
4609	MYC	v-myc avian myelocytomatosis viral oncogene homolog
4904	YBX1	Y box binding protein 1
4938	OAS1	2'-5'-oligoadenylate synthetase 1, 40/46kDa
4939	OAS2	2'-5'-oligoadenylate synthetase 2, 69/71kDa
4940	OAS3	2'-5'-oligoadenylate synthetase 3, 100kDa
51094	ADIPOR1	adiponectin receptor 1
51191	HERC5	HECT and RLD domain containing E3 ubiquitin protein ligase 5
51237	MZB1	marginal zone B and B1 cell-specific protein
51246	SHISA5	shisa family member 5
51303	FKBP11	FK506 binding protein 11, 19 kDa
51312	SLC25A37	solute carrier family 25 (mitochondrial iron transporter), member 37
51629	SLC25A39	solute carrier family 25, member 39
51726	DNAJB11	DnaJ (Hsp40) homolog, subfamily B, member 11
54739	XAF1	XIAP associated factor 1
54855	FAM46C	family with sequence similarity 46, member C
55008	HERC6	HECT and RLD domain containing E3 ubiquitin protein ligase family member 6
55281	TMEM140	transmembrane protein 140
55437	STRADB	STE20-related kinase adaptor beta
55840	EAF2	ELL associated factor 2
5610	EIF2AK2	eukaryotic translation initiation factor 2-alpha kinase 2
56829	ZC3HAV1	zinc finger CCCH-type, antiviral 1
57169	ZNFX1	zinc finger, NFX1-type containing 1
5886	RAD23A	RAD23 homolog A (S. cerevisiae)
595	CCND1	cyclin D1
608	TNFRSF17	tumor necrosis factor receptor superfamily, member 17
6176	RPLP1	ribosomal protein, large, P1
63915	BLOC1S5	biogenesis of lysosomal organelles complex-1, subunit 5, muted
6625	SNRNP70	small nuclear ribonucleoprotein 70kDa (U1)
6626	SNRPA	small nuclear ribonucleoprotein polypeptide A
6627	SNRPA1	small nuclear ribonucleoprotein polypeptide A'
6628	SNRPB	small nuclear ribonucleoprotein polypeptides B and B1
6629	SNRPB2	small nuclear ribonucleoprotein polypeptide B
6631	SNRPC	small nuclear ribonucleoprotein polypeptide C
6633	SNRPD2	small nuclear ribonucleoprotein D2 polypeptide 16.5kDa
6634	SNRPD3	small nuclear ribonucleoprotein D3 polypeptide 18kDa
6635	SNRPE	small nuclear ribonucleoprotein polypeptide E
6636	SNRPF	small nuclear ribonucleoprotein polypeptide F
6737	TRIM21	tripartite motif containing 21
6772	STAT1	signal transducer and activator of transcription 1, 91kDa
6773	STAT2	signal transducer and activator of transcription 2, 113kDa
6774	STAT3	signal transducer and activator of transcription 3 (acute-phase response factor)
7189	TRAF6	TNF receptor-associated factor 6, E3 ubiquitin protein ligase
7850	IL1R2	interleukin 1 receptor, type II
79132	DHX58	DEXH (Asp-Glu-X-His) box polypeptide 58
81567	TXNDC5	thioredoxin domain containing 5 (endoplasmic reticulum)
81618	ITM2C	integral membrane protein 2C
84164	ASCC2	activating signal cointegrator 1 complex subunit 2
8531	YBX3	Y box binding protein 3
8621	CDK13	cyclin-dependent kinase 13
8638	OASL	2'-5'-oligoadenylate synthetase-like
8743	TNFSF10	tumor necrosis factor (ligand) superfamily, member 10
8761	PABPC4	poly(A) binding protein, cytoplasmic 4 (inducible form)
8794	TNFRSF10C	tumor necrosis factor receptor superfamily, member 10c, decoy without an intracellular domain
890	CCNA2	cyclin A2
91543	RSAD2	radical S-adenosyl methionine domain containing 2
94240	EPSTI1	epithelial stromal interaction 1 (breast)
9491	PSMF1	proteasome (prosome, macropain) inhibitor subunit 1 (PI31)
952	CD38	CD38 molecule
9630	GNA14	guanine nucleotide binding protein (G protein), alpha 14
9636	ISG15	ISG15 ubiquitin-like modifier
991	CDC20	cell division cycle 20
9987	HNRNPDL	heterogeneous nuclear ribonucleoprotein D-like
#edges (Gene, Gene, MR, Correlation, Support_info)
10379	4599	4.58	0.6232	Conserved
10379	2537	6.24	0.5858
10964	4599	1.41	0.7595	Conserved
10964	54739	2.45	0.7079
11065	991	5.2	0.8156
11274	4599	4.36	0.63
11274	9636	5.66	0.6295	PPI(HPRD_binary(1;H), IntAct(3))
11274	4940	6.48	0.6272
129607	91543	1	0.8198	Conserved
129607	3434	4	0.6963	Conserved
129607	4599	5.74	0.6907	Conserved
148932	55281	15.59	0.3293
148932	3430	17.55	0.3358
1629	8621	2.83	0.9201
2038	212	1.73	0.8557
2357	366	2.24	0.6267
23608	8621	11.49	0.8084
24138	3434	3.46	0.6564
24138	3433	4.9	0.6083
24138	3437	5.29	0.6419	PPI(IntAct(3))
2537	9636	1.73	0.7208
2537	4599	4.9	0.6808	Conserved
2537	3434	5.2	0.6667
25793	51629	2	0.5174
25793	51094	7.42	0.4766
27074	91543	11.31	0.4031
27074	94240	15.49	0.403
27102	51629	4.24	0.4701
27102	51094	8.37	0.3898
27102	9491	9.8	0.4039
2995	2038	8.12	0.3775
2995	212	10.86	0.3756
3014	991	11.05	0.6079	Conserved
3043	3045	3	0.5969
3045	212	3.16	0.7584
3181	9987	2.45	0.5974	Conserved
3184	9987	1	0.6821	Conserved
3429	9636	4.36	0.6134
3429	2537	6	0.5897
3429	4599	7.07	0.5985
3430	4938	3.16	0.632
3430	79132	4.36	0.5545
3433	3437	1.41	0.8213	PPI(HPRD_binary(1;H), IntAct(2), IntAct(2), IntAct(2), IntAct(2)), Conserved
3433	3434	2	0.7776	PPI(IntAct(2), IntAct(2), IntAct(2), IntAct(2), IntAct(2)), Conserved
3433	8638	2.45	0.6802
3434	3437	1	0.8296	PPI(HPRD_binary(1;H), IntAct(2), IntAct(2), IntAct(2), IntAct(2), IntAct(3)), Conserved
3434	9636	1.73	0.741
3437	8638	2	0.725	Conserved
3557	366	2.45	0.5409
3665	4599	4	0.6525
3665	9636	5.1	0.6423	Conserved
3959	3430	9.95	0.4041
3959	3429	12.61	0.3662
3959	4940	12.81	0.3801
4061	2537	5.29	0.5001
4061	4940	9.49	0.4907
4061	51246	11.22	0.3997
4343	4940	11.31	0.4188
4599	4939	2.45	0.7352
4599	9636	2.45	0.7321	Conserved
4904	8761	5.83	0.4966	PPI(IntAct(1))
4938	4939	1.41	0.7411	Conserved
4938	4940	2	0.7386	Conserved
4939	4940	1	0.7512	Conserved
4940	4599	3.87	0.7134
51094	51629	4.24	0.4988
51191	3434	4	0.6427
51191	3437	6	0.631
51191	55008	6.48	0.628
51237	608	1	0.6724	Conserved
51246	3430	8.49	0.4497
51303	81567	2.45	0.4242
51303	51237	5.29	0.439
51312	212	5.92	0.489	Conserved
51312	2038	8.72	0.4874
51629	9491	2.45	0.5013
51726	23753	4	0.5418	PPI(HPRD_complex(1;V)), Conserved
54855	212	7.42	0.39	Conserved
54855	608	8.94	0.3751
55008	4599	3	0.6988
55008	3434	5.48	0.6633
55281	3433	10.1	0.4339
55437	2038	5.92	0.5078
55840	608	5.66	0.4222
55840	952	6.93	0.3671
5610	10964	5.39	0.5563
5610	3437	8.49	0.5535
56829	8638	6.71	0.4377
56829	3433	16.73	0.3756
57169	8638	8.31	0.496
57169	3437	9.8	0.5124	Conserved
5886	51629	3	0.5163
63915	1629	12.57	0.4997
63915	8621	24.21	0.4757
6635	6636	2.83	0.6245	PPI(HPRD_binary(2;HT), HPRD_complex(2;TV), IntAct(2), IntAct(2), IntAct(2), IntAct(4)), Conserved
6737	3430	5.1	0.5387
6737	3437	9.06	0.5332
6773	54739	5.39	0.5651
6773	6772	8.6	0.5231	PPI(HPRD_binary(2;V), IntAct(1), IntAct(1), IntAct(2), IntAct(2), IntAct(2), IntAct(2), IntAct(2), IntAct(2), IntAct(2), IntAct(2), IntAct(2), IntAct(2), IntAct(2), IntAct(2)), Conserved
7850	2357	13.11	0.3703
79132	3437	8.83	0.5374
79132	4599	10.54	0.5304	Conserved
81567	608	5.1	0.4426
81618	51237	15.75	0.2599
81618	81567	39.09	0.2249
84164	51629	3.74	0.4831
8638	9636	5.48	0.6507	Conserved
8743	54739	14.39	0.4401
8761	26986	12.65	0.4084
8794	3577	3.16	0.4457
91543	3437	2.45	0.7544	Conserved
91543	3434	3.46	0.7403
94240	10964	3.16	0.6757	Conserved
94240	4939	3.74	0.67
94240	6772	4.24	0.6236
9491	84164	3.74	0.4521
952	608	4.9	0.4691
952	51237	6.78	0.4619
6772	10379			PPI(HPRD_binary(1;TV), IntAct(2), IntAct(2), IntAct(2))
6773	10379			PPI(HPRD_binary(1;TV), IntAct(2), IntAct(2), IntAct(2), IntAct(2), IntAct(2), IntAct(2))
1230	10488			PPI(HPRD_binary(1;HV))
3577	11065			PPI(IntAct(2))
1230	3716			PPI(HPRD_binary(1;V))
1230	6772			PPI(HPRD_binary(1;V))
1230	6774			PPI(HPRD_binary(1;V))
1230	9630			PPI(HPRD_binary(1;TV))
1629	3433			PPI(IntAct(2))
1629	4904			PPI(IntAct(2))
23028	84164			PPI(HPRD_binary(1;H), IntAct(3))
2357	2771			PPI(HPRD_binary(1;V))
4609	23753			PPI(IntAct(2))
5886	24138			PPI(IntAct(3))
4609	26354			PPI(IntAct(1))
6774	26354			PPI(IntAct(2), IntAct(2))
26354	84164			PPI(HPRD_binary(1;H), IntAct(3))
3014	26986			PPI(IntAct(2))
3182	26986			PPI(HPRD_complex(1;TV))
3184	26986			PPI(HPRD_binary(1;V), HPRD_complex(1;V))
3433	26986			PPI(IntAct(2))
3434	26986			PPI(IntAct(2))
3437	26986			PPI(IntAct(2))
4904	26986			PPI(IntAct(2))
7189	26986			PPI(IntAct(1))
2771	3577			PPI(HPRD_binary(2;TV))
3014	3178			PPI(IntAct(2))
3014	3182			PPI(IntAct(2))
3014	3184			PPI(IntAct(2))
3014	3959			PPI(IntAct(2))
3014	81567			PPI(IntAct(2))
3014	9987			PPI(IntAct(2))
3178	3184			PPI(IntAct(1))
3178	3433			PPI(IntAct(2))
3178	3437			PPI(IntAct(2))
3178	6633			PPI(IntAct(1))
3178	6634			PPI(IntAct(1))
3181	3433			PPI(IntAct(2))
3181	3437			PPI(IntAct(2))
3181	4904			PPI(IntAct(2))
3181	6625			PPI(HPRD_binary(1;T))
3182	3184			PPI(HPRD_complex(1;TV))
3182	3433			PPI(IntAct(2))
3182	3437			PPI(IntAct(2))
3184	3433			PPI(IntAct(2))
3184	3437			PPI(IntAct(2))
595	3429			PPI(HPRD_binary(1;V))
3433	3434			PPI(IntAct(2), IntAct(2), IntAct(2), IntAct(2), IntAct(2))
3433	3437			PPI(HPRD_binary(1;H), IntAct(2), IntAct(2), IntAct(2), IntAct(2))
3433	3609			PPI(IntAct(2))
3433	4904			PPI(IntAct(2), IntAct(2))
3433	6176			PPI(IntAct(2), IntAct(2))
3433	6625			PPI(IntAct(2))
3433	6626			PPI(IntAct(2))
3433	6627			PPI(IntAct(2))
3433	6628			PPI(IntAct(2))
3433	6629			PPI(IntAct(2))
3433	6631			PPI(IntAct(2))
3433	6633			PPI(IntAct(2), IntAct(2))
3433	6634			PPI(IntAct(2))
3433	6635			PPI(IntAct(2), IntAct(2))
3433	6636			PPI(IntAct(2))
3433	8531			PPI(IntAct(2))
3433	8761			PPI(IntAct(2))
3433	9987			PPI(IntAct(2))
3434	3437			PPI(HPRD_binary(1;H), IntAct(2), IntAct(2), IntAct(2), IntAct(2), IntAct(3))
3434	4343			PPI(IntAct(2))
3434	4904			PPI(IntAct(2))
3434	6176			PPI(IntAct(2), IntAct(2))
3434	6625			PPI(IntAct(2), IntAct(2))
3434	6626			PPI(IntAct(2), IntAct(2))
3434	6627			PPI(IntAct(2))
3434	6628			PPI(IntAct(2), IntAct(2))
3434	6629			PPI(IntAct(2), IntAct(2))
3434	6631			PPI(IntAct(2), IntAct(2))
3434	6633			PPI(IntAct(2))
3434	6634			PPI(IntAct(2), IntAct(2))
3434	6635			PPI(IntAct(2), IntAct(2))
3434	6636			PPI(IntAct(2), IntAct(2))
3434	8761			PPI(IntAct(2), IntAct(2))
3437	3609			PPI(IntAct(2))
3437	4343			PPI(IntAct(2))
3437	4904			PPI(IntAct(2))
3437	5886			PPI(IntAct(3))
3437	6625			PPI(IntAct(2))
3437	6626			PPI(IntAct(2))
3437	6627			PPI(IntAct(2))
3437	6628			PPI(IntAct(2))
3437	6629			PPI(IntAct(2))
3437	6631			PPI(IntAct(2))
3437	6633			PPI(IntAct(2))
3437	6634			PPI(IntAct(2))
3437	6635			PPI(IntAct(2))
3437	6636			PPI(IntAct(2))
3437	8531			PPI(IntAct(2))
3437	8761			PPI(IntAct(2))
3437	9987			PPI(IntAct(2))
3557	7850			PPI(HPRD_binary(1;V))
3577	9630			PPI(HPRD_binary(1;T))
3609	5610			PPI(HPRD_binary(4;HTV), HPRD_complex(1;T))
3665	7189			PPI(HPRD_binary(1;V), IntAct(2))
3716	6772			PPI(HPRD_binary(11;TV))
3716	6773			PPI(HPRD_binary(1;TV))
3716	6774			PPI(HPRD_binary(12;TV))
4609	4904			PPI(IntAct(2))
4609	51094			PPI(IntAct(2))
4609	51726			PPI(IntAct(2))
4609	6625			PPI(IntAct(2))
4609	6633			PPI(IntAct(2))
4609	6636			PPI(IntAct(2))
4609	6737			PPI(IntAct(2))
4609	79132			PPI(IntAct(2))
4904	6633			PPI(HPRD_complex(1;V))
4904	6634			PPI(HPRD_complex(1;V))
4904	6635			PPI(HPRD_complex(1;V))
4904	6636			PPI(HPRD_complex(1;V))
4904	7189			PPI(IntAct(2))
595	51191			PPI(HPRD_binary(1;V))
890	51191			PPI(HPRD_binary(1;V))
7189	55437			PPI(HPRD_binary(1;V))
5610	6772			PPI(HPRD_binary(2;TV))
5610	6774			PPI(HPRD_binary(1;V))
5610	7189			PPI(HPRD_complex(1;V))
595	6774			PPI(HPRD_binary(1;V))
608	7189			PPI(IntAct(2))
6176	84164			PPI(HPRD_binary(1;H), IntAct(3))
6625	6629			PPI(HPRD_complex(1;V))
6625	6631			PPI(HPRD_binary(1;TV), HPRD_complex(2;TV))
6625	6633			PPI(HPRD_complex(2;TV))
6625	6634			PPI(HPRD_complex(2;TV))
6625	6635			PPI(HPRD_complex(2;TV))
6625	6636			PPI(HPRD_complex(2;TV))
6626	6633			PPI(HPRD_complex(1;V))
6626	6634			PPI(HPRD_complex(1;V))
6627	6628			PPI(HPRD_complex(1;V))
6627	6629			PPI(HPRD_binary(1;T), HPRD_complex(1;V), IntAct(4), IntAct(4))
6627	6633			PPI(HPRD_complex(1;V))
6627	6634			PPI(HPRD_complex(1;V))
6627	6635			PPI(HPRD_complex(1;V))
6628	6629			PPI(HPRD_complex(1;V))
6628	6633			PPI(HPRD_complex(1;V), IntAct(2))
6628	6634			PPI(HPRD_binary(1;T), HPRD_complex(1;V), IntAct(2), IntAct(4))
6628	6635			PPI(HPRD_complex(1;V), IntAct(2))
6628	6636			PPI(HPRD_complex(2;T), IntAct(2))
6628	84164			PPI(HPRD_binary(1;H), IntAct(3))
6629	6633			PPI(HPRD_complex(1;V))
6629	6634			PPI(HPRD_complex(1;V))
6629	6635			PPI(HPRD_complex(1;V))
6631	6633			PPI(HPRD_complex(2;TV))
6631	6634			PPI(HPRD_complex(2;TV))
6631	6635			PPI(HPRD_complex(2;TV))
6631	6636			PPI(HPRD_complex(2;TV))
6633	6634			PPI(HPRD_complex(1;V))
6633	6635			PPI(HPRD_complex(2;T), IntAct(2))
6633	6636			PPI(HPRD_binary(2;HT), HPRD_complex(2;TV), IntAct(2), IntAct(4))
6634	6635			PPI(HPRD_binary(1;H), HPRD_complex(2;T))
6634	6636			PPI(HPRD_complex(2;TV))
6635	6636			PPI(HPRD_binary(2;HT), HPRD_complex(2;TV), IntAct(2), IntAct(2), IntAct(2), IntAct(4))
6772	6774			PPI(HPRD_binary(1;V), IntAct(2), IntAct(3))
6773	6774			PPI(IntAct(2))
7189	9987			PPI(IntAct(1))
8743	8794			PPI(HPRD_binary(2;TV), IntAct(2))
890	991			PPI(HPRD_binary(1;HV))
10488	55281			PPI(IntAct(4))
3430	23028			PPI(IntAct(3))
4609	23028			PPI(IntAct(3))
4940	26354			PPI(IntAct(2))
5610	26354			PPI(IntAct(2))
3184	6631			PPI(IntAct(4))
3609	4904			PPI(IntAct(1), IntAct(1), IntAct(1), IntAct(1), IntAct(1))
3609	6631			PPI(IntAct(4))
4343	4904			PPI(IntAct(1))
4343	5610			PPI(IntAct(2), IntAct(2))
4904	56829			PPI(IntAct(1))
4904	6628			PPI(IntAct(1))
4904	8531			PPI(IntAct(1), IntAct(1))
4904	8761			PPI(IntAct(1))
4940	8761			PPI(IntAct(2))
5610	79132			PPI(IntAct(2), IntAct(2))
5610	8761			PPI(IntAct(2))
890	5610			PPI(IntAct(2))
6626	6627			PPI(IntAct(4))
6627	6636			PPI(IntAct(4))

## Sheet: Sheet6
Long et al
Table2	Table3	Table4	Intersection between Long et al's Table 2,3,4 and “Data set 1 (879 peobes) in sheet 4”
CCL2	MKI67	CCL8	CCL2
CCL8	TPX2	CCL2	CCL8
MDK	MGC3130	DHRS9	KCTD14
KCTD14	RNASE1	JAK2	CXCL10
CXCL10	CDCA2	INDO	IFI27
IFI27	UCHL1	CA2	HESX1
HESX1	SDC1	CXCL10	ETV7
SIGLEC11	TROAP	HESX1	RNASE1
C1QG	SIGLEC11	SDPR	USP18
MT1K	CDT1	GBP1	C1QB
OTOF	FSCN1	FMR1	KIAA0101
TRIM14	BRRN1	PML	C2
ETV7	KCTD14	KIAA1632	HIST1H4H
RNASE1	GPR30	LOC347348	LAMP3
AXL	IFI27	HHEX	RGL1
MGC10200	SLCO4A1	CITED2	BUB1
USP18	CDC45L	LAMP3	GBP1
JAK2	PTTG3	DDX17	CD38
BRRN1	TRIP13	MMD	POLE2
IMP3	BUB1	SACM1L	CDT1
C1QB	CDCA5	IFIT2	SERPING1
KIAA0101	MGC10200	LOC285510	CKS2
C2	CTPS	MLL5	AKAP2
MGC22805	MYBL2	WDR20	HIST1H2BD
KIAA1618	SUV39H1	MGC22805	FABP5
JUP	GLDC	ZFP36L2	ELL2
DNAPTP6	OTOF	SNRK	GGH
G0S2	DKFZP434J046	FRMD3	DUSP5
STK3	ACOX2	GCH1	GALM
BFSP2	CDCA3	C6orf93	NEXN
HIST1H4H	PACSIN1	NRIP1	IRF7
LAMP3	LOC401627	LOC129607	KIF23
RGL1	CDCA8	Hes4	FBXO6
ZNF147	TRPM4	CD86	OAS2
G3BP2	C1QG	HHL	PI3
HSD3B7	COBLL1	FLJ20035	SELENBP1
PDGFA	DKFZp762E1312	SFRS7	HBZ
KNTC2	Spc24	ETV7	OSBP2
PNUTL2	RAD54L	IL8	MKI67
GPR141	Z39IG	TSC22	TPX2
BUB1	STAG3	STAM	CDCA2
TCN2	CDC20	C9orf91	UCHL1
CCRL2	TOP2A	STOM	SDC1
TGM1	CCNA2	LOC223082	TROAP
GBP1	PHGDH	PLSCR1	TRIP13
CTSL	KIFC1	TRIM14	CDCA5
IL4I1	TK1	ALDH1A1	MYBL2
P2RY6	AQP3	ABTB2	GLDC
SAMD4	MGC19780	MGC22805	CDCA3
CD38	HSPC054	SEC3L1	CDCA8
POLE2	BIRC5	NCOA7	COBLL1
PLSCR1	TRIP13	FLJ31033	CDC20
CDT1	G0S2	CDKN1C	TOP2A
SERPING1	RECQL4	AKAP7	CCNA2
C5	KIF2C	SOCS1	PHGDH
CKS2	FAM14B	FLJ20477	TK1
INDO	CCNB2	PTPN12	BIRC5
C12orf6	RAB30	IL1RN	KIF2C
AKAP2	MGC4504	MDA5	CCNB2
FRMD3	SLC25A10	HSHIN1	FOXM1
IL15RA	FOXM1	EPS15	EXO1
HIST1H2BD	C22orf18	C5	SPAG5
SOCS1	CD38	HOXB2	TNFRSF17
G1P2	PACAP	RIG1	NCAPG
ABCA1	EXO1	BACH1	SNX5
cig5	UGCGL1	GBP4	AURKB
TIMM10	SPAG5	CLECSF9	NUSAP1
FABP5	NR1H3	CEACAM1	SNCA
IFRG28	C1QB	TRIM22	SESN3
NCOA7	TNFRSF17	IBRDC3	SLC6A8
MT2A	SLC25A4	SPTLC1	SLC4A1
TNNT1	NCAPG	IFIT1	KRT1
ELL2	SLC7A5	MGC33864	HBG1
C10orf22	KIAA0101	PACE-1	HBG2
GGH	TZFP	SART2	DHRS9
Hes4	C7orf20	HM74	PML
FLJ25084	BFSP2	RIN2	IFIT2
DUSP5	SNX5	LOC378204	CDKN1C
HIST1H2BD	AURKB	USP18	IL1RN
GALM	DKFZP434C245	SAMD4	GBP4
NEXN	NUSAP1	TRIP8	CEACAM1
IRF7	RAP1GA1	PGRMC1	IFIT1
VAMP5	SPTB	GBP5	RIN2
CDC45L	SNCA	SPTLC2
LOC285510	SESN3	MGC35274
C1orf29	PI3	PMAIP1
MT1J	SDPR	Z39IG
KIF23	LOC378204	MKI67
FBXO6	FLJ11539	TROAP
OAS2	SLC6A8	FSCN1
PI3	SELENBP1	ALPL
ALPL	LOC343171	LTF
FCER1A	LOC360200	DKFZP434J046
KLC2L	SNCA	PGLYRP1
SELENBP1	GPR44	DEFA4
SPTB	ZFP36L2	DEFA3
HBZ	SLC4A1	RECQL4
OSBP2	KRT1	FOXM1
FLJ11539	HBG1	MYBL2
GPR44	HBG2	SDC1
